# Supplementary material for: Evaluation of Neuromuscular Diseases and Complaints by Quantitative Muscle MRI
Source: J Clin Med. 2024 Mar 28;13(7):1958. doi: 10.3390/jcm13071958 (PMC11012431; doi:10.3390/jcm13071958)
Supplement: Supplementary file 1 [file jcm-13-01958-s001.zip]

Archive with 1 entries (1 files):
- jcm-2908423-supplementary.xlsx
