# Supplementary material for: Evaluation of Neuromuscular Diseases and Complaints by Quantitative Muscle MRI
Source: J Clin Med. 2024 Mar 28;13(7):1958. doi: 10.3390/jcm13071958 (PMC11012431; doi:10.3390/jcm13071958)
Supplement: Supplementary file 1 [file jcm-13-01958-s001.zip › jcm-2908423-supplementary.xlsx]

## Sheet: Table S1
	Table S1: Overview of descriptive statistics of qMRI metrics fat fraction (FF), water T2 relaxation time (T2), fractional anisotropy (FA), and mean diffusivity (MD) for each muscle.
		Vastus lateralis		Vastus medialis		Rectus femoris		Semimembranosus		Semitendinosus		Biceps femoris		Sartorius		Gracilis		Gastrocnemius medialis		Gastrocnemius lateralis		Soleus		Tibialis anterior		Peroneal group		Extensor digitorum		Tibialis posterior
		Mean	SD	Mean	SD	Mean	SD	Mean	SD	Mean	SD	Mean	SD	Mean	SD	Mean	SD	Mean	SD	Mean	SD	Mean	SD	Mean	SD	Mean	SD	Mean	SD	Mean	SD
FF (%)	CON	4.69	0.48	4.42	0.54	4.14	0.57	5.23	0.97	4.7	0.71	5.08	0.76	7.01	1.31	5.75	0.61	4.04	0.69	4.01	0.63	4.75	0.81	3.78	0.58	5.21	1.77	4.18	0.74	4.24	1.15
	IBM	31.24	27.09	39.82	25.71	20.68	20.57	38.55	27.47	23.44	23.03	23.74	22.84	38.95	23.25	24.12	22.76	38.74	30.91	12	20.09	14.46	21.73	19.12	22.79	21.18	25.4	7.96	4.1	6.46	4.4
	LOPD	5.84	2.38	10.65	8.71	5.15	2.42	34.41	27.49	26.96	23.92	23.61	22.16	6.68	1.92	5.15	1.71	5.56	2.6	5.12	2.53	5.76	2.44	4.5	1	6.35	3.25	5.65	1.98	4.82	1.5
	LGMD	44.81	28.65	42.42	28.23	42.76	34.74	82.55	7.09	85.39	6.65	74.24	21.82	45.28	32.04	57.27	28.84	66.97	19.63	51.17	23.99	67.17	19.99	16.03	18.95	41.8	28.6	32.96	24.92	16.33	23.78
	PCC	5.5	0.87	4.95	0.88	4.75	0.81	6.54	1.6	5.77	1.69	6.63	2.17	8.27	2.09	6.98	1.86	4.9	1.13	4.78	1.17	5.24	1.13	4.03	0.74	6.24	2.74	4.79	1.14	4.38	0.76
T2 (ms)	CON	29.94	0.72	29.7	0.6	28.98	0.7	29.13	0.76	28.48	0.73	29.38	0.82	29.06	0.85	28.44	0.87	30.36	0.88	30.26	0.76	30.73	0.72	29.31	0.85	29.99	0.69	29.48	0.77	30.41	0.6
	IBM	34.22	3.27	33.15	2.56	31.3	4.3	31.23	5.04	28.97	2.8	30.77	2.48	31.37	3.75	30.01	4.42	32.51	2.08	29.79	1.36	32.2	1.1	29.15	3.63	31.11	1.55	30.75	0.73	31.19	0.55
	LOPD	30.59	1.17	31.35	1.86	29.74	1.19	31.64	3.23	29.02	2.62	30.23	1.86	29.7	1.36	29.46	1.44	31.04	1.16	30.8	1.15	31.28	0.95	30.11	1.36	30.24	1.04	30.1	1.25	30.69	1.14
	LGMD	28.41	3.39	30.45	1.76	27.91	3.7	25.87	4.89	24.82	5.13	25.27	4.53	29.29	2.5	26.29	4.51	27.39	5.39	27.08	3.88	30.34	2.93	29.54	1.42	30.01	1.18	28.15	1.77	30.62	1.69
	PCC	29.29	0.9	29.2	0.79	28.47	0.81	28.79	1.16	28.19	1.2	28.78	1.12	28.14	0.81	28.19	1.08	29.91	0.98	29.55	1.13	30.32	0.83	29.01	1.1	29.57	1.01	29.23	1.08	29.79	1.01
FA	CON	0.2	0.02	0.18	0.02	0.22	0.03	0.19	0.02	0.23	0.02	0.22	0.02	0.26	0.02	0.25	0.03	0.22	0.02	0.22	0.03	0.19	0.02	0.25	0.02	0.22	0.02	0.26	0.02	0.25	0.03
	IBM	0.27	0.06	0.24	0.04	0.34	0.07	0.25	0.06	0.26	0.07	0.25	0.05	0.35	0.06	0.34	0.07	0.26	0.05	0.24	0.05	0.22	0.04	0.27	0.05	0.26	0.07	0.27	0.04	0.28	0.05
	LOPD	0.22	0.05	0.21	0.05	0.25	0.06	0.26	0.07	0.25	0.05	0.25	0.04	0.26	0.03	0.25	0.03	0.22	0.02	0.23	0.03	0.21	0.05	0.26	0.02	0.22	0.02	0.26	0.03	0.25	0.03
	LGMD	0.32	0.09	0.28	0.07	0.36	0.09	0.42	0.07	0.44	0.07	0.4	0.06	0.3	0.07	0.38	0.08	0.31	0.08	0.29	0.09	0.3	0.07	0.3	0.05	0.25	0.05	0.32	0.05	0.28	0.06
	PCC	0.23	0.04	0.18	0.02	0.24	0.04	0.19	0.01	0.22	0.02	0.22	0.02	0.25	0.03	0.24	0.03	0.21	0.02	0.21	0.02	0.19	0.02	0.24	0.02	0.22	0.02	0.25	0.03	0.25	0.03
MD (10-3m/s2)	CON	1.56	0.1	1.57	0.04	1.46	0.2	1.51	0.07	1.53	0.07	1.59	0.05	1.43	0.08	1.44	0.04	1.51	0.05	1.56	0.08	1.52	0.04	1.5	0.07	1.54	0.06	1.51	0.08	1.53	0.05
	IBM	1.34	0.31	1.37	0.22	1.32	0.32	1.34	0.18	1.46	0.1	1.44	0.14	1.3	0.2	1.37	0.13	1.41	0.16	1.56	0.18	1.49	0.11	1.48	0.19	1.42	0.32	1.49	0.11	1.46	0.1
	LOPD	1.58	0.11	1.54	0.08	1.5	0.21	1.33	0.2	1.44	0.16	1.5	0.11	1.46	0.09	1.46	0.08	1.57	0.1	1.64	0.11	1.6	0.09	1.5	0.09	1.56	0.06	1.51	0.07	1.54	0.04
	LGMD	1.15	0.32	1.3	0.27	1.15	0.36	0.86	0.29	0.81	0.33	0.88	0.31	1.25	0.3	1.1	0.35	1.11	0.28	1.23	0.27	1.16	0.28	1.38	0.17	1.23	0.21	1.34	0.19	1.41	0.22
	PCC	1.51	0.12	1.54	0.06	1.42	0.17	1.5	0.07	1.54	0.04	1.55	0.05	1.41	0.09	1.44	0.06	1.47	0.05	1.53	0.06	1.51	0.05	1.49	0.08	1.51	0.05	1.52	0.04	1.52	0.04
		CON - healthy controls; IBM – inclusion body myositis; LGMDR1 – limb-girdle muscular dystrophy R1; LOPD – late-onset Pompe disease; PCC - post-COVID-19-condition

## Sheet: Table S2
Table S2. Overview of Spearman rank correlation coefficients for qMRI parameters fat fraction (FF), water T2 relaxation time (T2), fractional anisotropy (FA), and mean diffusivity (MD), and patient questionnaires Neuromuscular Symptom Score (NSS), and ACTIVLIM.
			LGMDR1	IBM	LOPD
Thigh	NSS	FF	-0.62	-0.498	-0.234
		T2	-0.558	-0.207	-0.631
		FA	-0.472	-0.17	0.234
		MD	0.644*	0.608	-0.306
	ACTIVLIM	FF	0.709*	0.488	0.408
		T2	0.212	0.372	0.593
		FA	0.467	0.348	0.111
		MD	-0.685*	-0.567	0.111
Calf	NSS	FF	-0.448	-0.359	-0.778*
		T2	-0.632	0.195	-0.491
		FA	-0.411	-0.267	-0.144
		MD	0.595	0.061	-0.659
	ACTIVLIM	FF	0.37	0.341	0.561
		T2	0.37	-0.018	-0.146
		FA	0.2	0.189	0.415
		MD	-0.406	0.079	0.195
LGMDR1 – limb-girdle muscular dystrophy R1; IBM – inclusion body myositis, LOPD – late-onset Pompe disease.
* p < 0.05
